# Supplementary material for: Chemodiversity and Antinociceptive Activity of Amorpha fruticosa L. Essential Oil
Source: Plants (Basel). 2024 Oct 30;13(21):3045. doi: 10.3390/plants13213045 (PMC11548152; doi:10.3390/plants13213045)
Supplement: Supplementary file 1 [file plants-13-03045-s001.zip]

Archive with 3 entries (3 files):
- plants-3251492-supplementary/amorpha.html
- plants-3251492-supplementary/amorpha.ipynb
- plants-3251492-supplementary/amorpha_fruticosa_dataset.csv
