# Supplementary material for: Chemodiversity and Antinociceptive Activity of Amorpha fruticosa L. Essential Oil
Source: Plants (Basel). 2024 Oct 30;13(21):3045. doi: 10.3390/plants13213045 (PMC11548152; doi:10.3390/plants13213045)
Supplement: Supplementary file 1 [file plants-13-03045-s001.zip › plants-3251492-supplementary/amorpha.ipynb]

# %% [code]
import os
os.environ["OMP_NUM_THREADS"] = '1'
# Set the environment variable to avoid memory leak on Windows with MKL

# %% [code]
import pandas as pd
from sklearn.cluster import KMeans
import matplotlib.pyplot as plt

# The dataset file should be in the same folder as the notebook file
INPUT_FILE = "amorpha_fruticosa_dataset.csv"

# %% [code]
!pip install plotly

# %% [code]
amorpha_dataset = pd.read_csv(INPUT_FILE, index_col=0)

# Transpose the dataset
amorpha_dataset = amorpha_dataset.T

# %% [code]
from sklearn.cluster import AgglomerativeClustering
from scipy.spatial.distance import pdist
from scipy.cluster.hierarchy import linkage, dendrogram

data = amorpha_dataset.copy()

# Calculate the pairwise distance matrix using Euclidean distance
distance_matrix = pdist(data, metric='euclidean')

# Perform hierarchical clustering using the linkage matrix
Z = linkage(distance_matrix, method='ward')

# Create the dendrogram to visualize the hierarchy
plt.figure(figsize=(10, 6))
dendrogram(Z, orientation='top', labels=data.index, color_threshold=25)
plt.xlabel('Sample')
plt.ylabel('Distance')
plt.title('Hierarchical Clustering Dendrogram')
plt.show()

# %% [code]
# The number of clusters (8) is determined by visual analysis
num_clusters = 8

# Perform agglomerative clustering
agglomerative_clustering = AgglomerativeClustering(n_clusters=num_clusters, metric='euclidean', linkage='ward')
data['cluster'] = agglomerative_clustering.fit_predict(data)

clusters = data.groupby('cluster').apply(lambda x: x.index.tolist())
for cluster_num, samples in clusters.items():
    print(f"Cluster {cluster_num} contains samples: {samples}")

# %% [code]
from sklearn.decomposition import PCA

data = amorpha_dataset.copy()

# Reduce the data to two dimensions using PCA
pca = PCA(n_components=2)
data_pca = pca.fit_transform(data)

# Create a DataFrame with PCA data and sample names
pca_df = pd.DataFrame(data_pca, columns=['PCA Component 1', 'PCA Component 2'])
pca_df['Sample'] = data.index

# %% [code]
inertia = []
for k in range(1, 11):
    kmeans = KMeans(n_clusters=k, n_init=10, random_state=42)
    kmeans.fit(data_pca)
    inertia.append(kmeans.inertia_)
plt.plot(range(1, 11), inertia)
plt.xlabel('Number of clusters (K)')
plt.ylabel('Inertia')
plt.title('Elbow Method')
plt.show()

# %% [code]
# The number of clusters (8) is chosen after visual analysis of the Elbow plot
num_clusters = 8

# Perform K-means clustering on the PCA-transformed data
kmeans = KMeans(n_clusters=num_clusters, n_init=10, random_state=42)
pca_df['cluster'] = kmeans.fit_predict(data_pca)

# Print the cluster assignments
pca_df['cluster'] = pca_df['cluster'].astype(str)

clusters = pca_df.groupby('cluster').apply(lambda x: x['Sample'].tolist())
for cluster_num, samples in clusters.items():
    print(f"Cluster {cluster_num} contains samples: {samples}")


# %% [code]
import plotly.express as px

pca_df['cluster'] = pca_df['cluster'].astype(str)

fig = px.scatter(pca_df, 
                 x='PCA Component 1', 
                 y='PCA Component 2', 
                 color='cluster',
                 hover_data={'Sample': True, 'cluster': False},
                 title='PCA with K-means Clustering',
                 text='Sample',
                 size=[10] * len(pca_df))

fig.update_traces(textposition='middle center')

# Customize the plot appearance
fig.update_layout(showlegend=True, width=800, height=600, template="seaborn")

# Show the plot
fig.show()

# %% [code]
# Perform K-means clustering on the original data
num_clusters = 8
kmeans = KMeans(n_clusters=num_clusters, n_init=10, random_state=42)
data['cluster'] = kmeans.fit_predict(amorpha_dataset)

# Get the centroids in the original feature space
centroids = kmeans.cluster_centers_

# Create a DataFrame for the centroids with compound names as columns
centroids_df = pd.DataFrame(centroids, columns=amorpha_dataset.columns)

# Add cluster labels to the DataFrame
centroids_df['cluster'] = range(num_clusters)

# Display the centroids to see which compounds are driving each cluster
print("Centroids in the original feature space:")
print(centroids_df)

# For each cluster, find the top contributing compounds
top_compounds_per_cluster = {}
for cluster_num in range(num_clusters):
    centroid = centroids_df.iloc[cluster_num].drop('cluster')
    # Sort by the absolute value to find compounds with the highest values
    top_compounds = centroid.abs().sort_values(ascending=False).head()
    top_compounds_per_cluster[cluster_num] = top_compounds.index.tolist()

# Print out the top contributing compounds for each cluster
print("Please notice that the cluster indices (i.e. names) might be different than in previous cell!")
for cluster_num, compounds in top_compounds_per_cluster.items():
    print(f"Cluster {cluster_num} is mainly influenced by compounds: {compounds}")

# Create a DataFrame to map samples to their clusters
samples_clusters_df = pd.DataFrame({
    'Sample': amorpha_dataset.index,
    'Cluster': data['cluster']
})

# Print out the samples belonging to each cluster
print("\nSamples in each cluster:")
for cluster_num in range(num_clusters):
    cluster_samples = samples_clusters_df[samples_clusters_df['Cluster'] == cluster_num]['Sample'].tolist()
    print(f"Cluster {cluster_num} contains samples: {cluster_samples}")

# %% [code]
transposed_centroids_df = centroids_df.transpose()

# Save the transposed DataFrame to a CSV file
transposed_centroids_df.to_csv('transposed_centroids.csv')  
