# Supplementary material for: Chemodiversity and Antinociceptive Activity of Amorpha fruticosa L. Essential Oil
Source: Plants (Basel). 2024 Oct 30;13(21):3045. doi: 10.3390/plants13213045 (PMC11548152; doi:10.3390/plants13213045)
Supplement: Supplementary file 1 [file plants-13-03045-s001.zip › plants-3251492-supplementary/amorpha_fruticosa_dataset.csv]

	A	B	C	D	E	F	G	H	I	J	K	L	M	N	O	P	Q	R	S	T
alpha-Pinene	4.2	3.8	10.9	0	1.7	11.8	25.8	19.3	19.6	4.1	5.7	5.7	4.9	4.5	5.6	0	4.8	5.1	0	0
beta-Pinene	0	0	1.3	0	0	1.1	2.4	1.5	1	0	0	0	0	0	0	0	0	0	0	0
3-Carene	0	0	0	0	0	0	0	0	0	0	0	0	0	0	3.8	0	2.9	3.5	0	4.2
Myrcene	1	4.6	1.4	0	2	8.2	13.3	18.7	17.7	1.6	0	0	0	0	0	0	0	0	0	0
p-Cymene	0	0	1	0	0	0	0	0	0	0	0	0	0	0	0	0	0	0	0	0
Limonene	0	0	2.4	0	0	0	0	0	0	0	0	0	0	0	0	0	0	0	0	0
(Z)-beta-Ocimene	1.4	1.8	0	2.8	1.4	6.5	10.1	6.9	4.4	0	0	0	0	0	0	0	0	0	1.7	0
1,8-Cineole	0	0	0	0	0	1.6	1.9	1.3	1.4	0	0	0	0	0	0	0	0	0	0	0
(E)-beta-Ocimene	0	0	0	0	0	11.9	4.3	2.4	1.5	0	0	0	0	0	0	0	0	0	0	2
Linalool	0	0	3.2	0	0	0	0	0	0	0	0	0	0	0	0	0	0	0	2.2	0
Nonanal	0	0	0	0	4.3	0	0	0	0	0	0	0	0	0	0	0	0	0	0	0
alpha-Terpineol	0	0	0	0	0	0	0	0	0	0	0	0	0	0	0	1.9	0	0	0	0
alpha-Cubebene	0	0	0	0	0	0	0	0	0	0	0	0	0	0	1.3	0	1.1	1.2	0	0
alpha-Ylangene	0	1.2	1.4	2.7	1.2	0	0	0	0	1.4	1.3	1.5	1.5	1.3	0	0	1	0	2.4	1.8
alpha-Copaene	2.6	2.7	3.1	5	1.8	0	1.7	1.7	2.3	4.8	4.2	4.3	4.7	4	7.7	1.7	8.1	6.8	6.5	0
7-epi-Sesquithujene	1.2	0	0	0	0	0	0	0	0	0	0	0	0	0	0	0	0	0	0	0
beta-Cubebene	0	0	0	0	0	0	0	0	0	0	0	0	0	0	2	0	2	1.8	0	0
beta-Elemene	1.1	0	0	0	0	0	0	0	0	0	0	0	0	0	0	0	0	0	0	0
alpha-Gurjunene	0	0	0	1	0	0	0	0	0	0	0	0	1.1	0	0	0	0	0	1	0
alpha-Bergamotene	0	0	0	0	0	0	0	0	0	1.2	0	0	0	0	4	0	4	3.6	0	0
(E)-Caryophyllene	5.4	4.8	3.2	2.7	0	0	0	0	0	5.2	6	5.8	6.1	5.4	9.6	0	8.7	10.7	6.3	17.6
gamma-Gurjunene	0	0	0	0	0	0	0	0	0	0	0	0	0	0	1.3	1.4	1.6	1.7	1.2	0
beta-Copaene	1.4	0	0	0	0	0	0	0	0	0	0	0	0	0	0	0	0	0	0	0
Aromadendrene	0	1.1	1.1	1.9	0	0	0	0	2.2	1.3	1.2	1.6	2.2	1.6	0	0	0	0	0	1.1
(E)-beta-Farnesene	0	0	0	0	0	0	0	0	0	1.7	0	0	0	0	0	0	0	0	0	0
(Z)-beta-Farnesene	0	0	0	0	2	0	2.4	3.6	3.4	0	0	0	0	0	0	0	0	0	0	2.8
alpha-Guaiene	0	0	0	0	0	0	0	0	0	0	0	0	0	0	0	0	0	0	2	14.7
Humulene	0	0	0	0	0	0	0	0	0	0	0	0	0	0	3	0	2.6	2.7	1.2	2.5
alpha-Humulene	1.7	2.6	1	1.7	1.3	0	0	0	0	1	1.8	1.9	1.9	1.7	0	0	0	0	0	0
Bicyclosesquiphellandrene	0	0	0	0	0	0	0	0	0	0	0	0	0	0	9	0	7.4	8.1	0	0
Pentadecane	0	0	0	0	3.1	0	0	0	0	0	0	0	0	0	0	0	0	0	0	0
gamma-Muurolene	6.5	7.2	7.3	9.9	0	0	0	0	0	16	16.7	11.1	12.5	10.6	10.6	9.6	13.9	11.5	12.8	6
beta-Muurolene	0	0	0	0	0	0	0	0	0	0	0	0	0	0	0	0	0	0	0	2.5
beta-Curcumene	0	0	0	0	0	0	0	0	0	0	0	0	0	0	0	0	0	0	0	2.1
beta-Longipinene	0	0	0	0	0	0	0	0	0	0	0	0	0	0	0	0	0	0	0	1.8
Cubenene	0	0	0	0	0	0	0	0	0	0	0	0	0	0	0	0	0	0	0	1.3
ar-Curcumene	0	3.4	3.3	3	5.7	2	4.6	4.8	6	0	0	7	6.6	8.6	0	0	0	0	0	4.2
alpha-amorphene	0	0	0	0	0	0	0	1.4	1.6	0	0	0	0	0	0	0	0	0	4.8	0
Germacrene D	19.3	0	0	0	0	0	0	1.1	1.2	1.6	9.5	10.5	10.4	0	0	0	0	0	0	0
beta-Selinene	1.3	0	0	0	0	0	2.3	1.9	2.3	1.7	3.7	3.6	3.2	3.6	0	0	0	0	0	0
alpha-Zingiberene	9.9	7.6	5.8	6.9	2	1	1.2	1.4	1.7	0	0	0	0	0	0	0	0	0	0	0
alpha-Selinene	0	0	0	0	0	0	0	0	0	5.4	0	0	0	12.2	0	0	0	0	0	0
alpha-Muurolene	0	0	0	0	2.8	1.1	4.3	4.8	5.3	0	1.8	2	1.8	0	1.1	0	1.3	1.1	12.5	0
gamma-Cadinene	4.2	5.3	3.2	7.2	3	1.3	2.1	2.8	3.4	9.5	6.7	6.5	6.7	6.7	7	9.8	8	6.7	7.9	6.8
delta-Amorphene	7.6	0	0	0	0	0	0	0	0	0	0	0	0	0	0	0	0	0	0	0
Calamenene	0	0	0	0	0	0	0	0	0	2.3	2.3	2.3	2.2	2.2	0	0	0	0	0	0
beta-Sesquiphellandrene	2.3	2.5	2.8	2.9	0	0	0	0	0	0	0	0	0	0	0	0	0	0	0	0
delta-cadinene	0	5.7	5.8	7.8	6.2	2.2	5.1	6.2	6.9	14.9	11.4	11.6	11.6	12.5	12.1	3.3	12.2	15	20.1	11
cadina-1,4-diene	0	1.2	1.1	2.2	0	0	0	0	0	1.7	0	1	1.1	0	0	0	0	0	1.9	0
alpha-Cadinene+alpha-Calacorene	0	0	0	1	0	0	0	0	0	0	1.7	1.9	2	2.2	0	0	0	0	1.3	0
2-isopropyl-5-methyl-9-methylene Bicyclo[4.4.0]dec-1-ene	0	0	0	0	0	0	0	0	0	0	0	0	0	0	1.5	0	1.2	1.5	0	0
7,8-dehydro-8a-hydroxyIsolongifolene	0	0	0	0	0	0	0	0	0	0	0	0	0	0	0	7.5	0	0	0	0
Isolongifolol	0	0	0	0	0	0	0	0	0	0	0	0	0	0	0	8.3	0	0	0	0
(E)-Nerolidol	0	0	0	0	6.1	6.3	0	0	0	0	0	0	0	0	0	0	0	0	0	0
Spathulenol	2	0	0	0	0	0	0	0	0	0	1.1	0	0	0	0	0	0	0	0	0
Caryophyllene oxide	0	1.2	0	0	1.6	0	0	0	0	0	1.7	1	0	0	0	0	0	0	0	1.1
Viridiflorol	0	0	0	1.3	0	0	0	0	0	0	0	0	0	0	0	0	0	0	0	0
Globulol	0	0	0	0	4.2	1.5	1	1	0	0	2.5	1.8	1.6	1.9	0	0	0	0	0	0
Cubenol	0	0	0	0	4	3.7	0	0	0	0	0	0	0	0	0	0	0	0	0	0
Isolongifolol methyl ether	0	0	0	0	0	0	0	0	0	0	0	0	0	0	0	7.7	0	0	0	0
alpha-Cadinol	0	3.1	0	2.6	0	0	0	0	0	0	0	0	0	0	0	0	0	0	0	0
gamma-Eudesmol	1.3	3	2.4	0	3.7	3.5	0	0	0	0	2.4	2	1.8	2.2	2.1	15.1	2.3	2	1.4	0
epi-alpha-Cadinol (=tau-cadinol)	1.2	0	0	0	3.3	2.8	0	0	0	0	1.7	1.3	1.1	1.5	0	0	0	0	1	0
beta-Eudesmol	0	0	0	0	7.8	7.6	1.8	2.1	1.4	0	1.5	1	0	1.3	0	0	0	0	0	0
alpha-Eudesmol	4.5	7.9	5.7	6.5	15.8	13.9	3.6	3	2.4	1.2	4.3	3.3	2.5	4	0	0	0	0	4.5	1.7
alpha-Bisabolol	0	2.8	2.1	2.1	0	0	0	0	0	1.6	1.1	0	0	0	0	0	0	0	0	0
2-Hexyl-1-decanol	0	0	0	0	0	0	0	0	0	0	0	0	0	0	0	1.3	0	0	0	0
